# Supplementary material for: An Investigation of the Mechanical Properties of Ti Films Reinforced with Wood Composites by Growing Ti Particles on a Wood Substrate
Source: Polymers (Basel). 2025 Feb 22;17(5):583. doi: 10.3390/polym17050583 (PMC11902493; doi:10.3390/polym17050583)
Supplement: Supplementary file 1 [file polymers-17-00583-s001.zip]

Archive with 1 entries (1 files):
- polymers-3474489-supplementary.pdf
